# Supplementary material for: Enhanced Production and Functional Characterization of Recombinant Equine Chorionic Gonadotropin (rec-eCG) in CHO-DG44 Cells
Source: Biomolecules. 2025 Feb 14;15(2):289. doi: 10.3390/biom15020289 (PMC11853024; doi:10.3390/biom15020289)
Supplement: Supplementary file 1 [file biomolecules-15-00289-s001.zip]

Archive with 1 entries (1 files):
- biomolecules-3449994-supplementary.pdf
